# Supplementary material for: The osseointegration and stability of dental implants with different surface treatments in animal models: a network meta-analysis
Source: Sci Rep. 2021 Jul 5;11:13849. doi: 10.1038/s41598-021-93307-4 (PMC8257659; doi:10.1038/s41598-021-93307-4)
Supplement: Supplementary file 1 — Supplementary Information 1. [file 41598_2021_93307_MOESM1_ESM.xlsx]

## Sheet: Osseointegration early stage
BIC value on early healing stage extracted from the following studies
study	year	SLA n	SLA mean	SLA sd	SLActive n	SLActive mean	SLActive sd	TiUnite n	TiUnite mean	TiUnite sd	Healing Period
Lai HC	2009	2	37.61	12.78	2	58.32	13.54				2W
Rios-Santos JV	2018	4	53.56	19.8	4	61.56	12.77				2W
Buser D	2004	8	29.42	7.58	8	49.3	7.49				2W
Choi JY	2018	4	36.6	19.3	4	53	17.9				10D
Romero-Ruiz MM	2019	8	53.56	19.96	8	61.56	13.39				2W
Ernst S	2014				6	49.2	10.7	6	47.5	8.5	2W
Gottlow J	2012				30	63.1	11.78	30	53.1	11.78	10D

## Sheet: Osseointegration Final healing 
BIC value on final healing stage extracted from the following studies
Study	Year	SLA n	SLA mean	SLA sd	SLActive n	SLActive mean	SLActive sd	TiUnite n	TiUnite mean	TiUnite sd	Osseotite n	Osseotite mean	Osseotite sd	Healing Period
Dagher M	2014	4	40.49	13.79	4	27.6	8.35	4	51.31	15.19				2M
Lai HC	2009	2	78.41	24.69	2	80.54	23.21							8W
Rios-Santos JV	2018	4	80.73	8.48	4	87.17	4.45							8W
Streckbein P	2013							6	56	9.7	6	49.6	11.9	12W
Schlegel KA	2011	6	84.2	15.06	6	89.58	10.95							90D
Gottlow J	2012				30	33.9	9.64	30	44.4	9.64				6W
Abdel-Haq J	2011	5	83.47	10.69	5	84.75	13.45							6W
Romero-Ruiz MM	2019	8	77.99	6.89	8	87.18	4.93							8W
Ernst S	2014				6	78	3.7	6	61.6	25.7				8W
Choi JY	2018	4	36.6	19.3	4	53	17.9							10D
Buser D	2004	7	75.45	7.66	7	78.47	11.14							8W

## Sheet: Stability
ISQ value extracted from the following studies
study	SLA n	SLA mean	SLA sd	SLActive n	SLActive mean	SLActive sd	TiUnite n	TiUnite mean	TiUnite sd	Osseotite n	Osseotite mean	Osseotite sd	Healing Period
Sul YT	10	72.4	2.6				10	73.5	2.3	10	71.5	2.5	6W
Rios-Santos JV	4	81.67	4.04	4	80.5	3.69							8W
Ernst S				12	60.4	3.3	12	78	12.1				8W
Abdel-Haq J	10	73.6	1.89	10	72.3	2.4							6W
Romero-Ruiz MM	3	81.67	4.04	4	80.5	3.7							8W
